# Supplementary material for: Discovery of Di(het)arylmethane and Dibenzoxanthene Derivatives as Potential Anticancer Agents
Source: Int J Mol Sci. 2024 Jun 18;25(12):6724. doi: 10.3390/ijms25126724 (PMC11203978; doi:10.3390/ijms25126724)
Supplement: Supplementary file 1 [file ijms-25-06724-s001.zip]

Archive with 1 entries (1 files):
- ijms-3033624-supplementary.pdf
